# Supplementary material for: Integrating Parental Phenotypic Data Enhances Prediction Accuracy of Hybrids in Wheat Traits
Source: Genes (Basel). 2023 Feb 2;14(2):395. doi: 10.3390/genes14020395 (PMC9957193; doi:10.3390/genes14020395)
Supplement: Supplementary file 1 [file genes-14-00395-s001.zip]

Archive with 1 entries (1 files):
- genes-2132017-supplementary.pdf
